# Supplementary material for: Portable Negative Pressure Wound Dressing in Oncoplastic Conservative Surgery for Breast Cancer: A Valid Ally
Source: Medicina (Kaunas). 2023 Sep 23;59(10):1703. doi: 10.3390/medicina59101703 (PMC10607983; doi:10.3390/medicina59101703)
Supplement: Supplementary file 1 [file medicina-59-01703-s001.zip]

Archive with 1 entries (1 files):
- medicina-2600102-supplementary.mp4
